# Supplementary material for: Canola with Stacked Genes Shows Moderate Resistance and Resilience against a Field Population of Plasmodiophora brassicae (Clubroot) Pathotype X
Source: Plants (Basel). 2023 Feb 6;12(4):726. doi: 10.3390/plants12040726 (PMC9960129; doi:10.3390/plants12040726)
Supplement: Supplementary file 1 [file plants-12-00726-s001.zip]

Archive with 1 entries (1 files):
- plants-2180380-supplementary.pdf
